# Supplementary material for: Dendritic-Tumor Fusion Cells Derived Heat Shock Protein70-Peptide Complex Has Enhanced Immunogenicity
Source: PLoS One. 2015 May 11;10(5):e0126075. doi: 10.1371/journal.pone.0126075 (PMC4427282; doi:10.1371/journal.pone.0126075)
Supplement: S1 Data — (Including CTL against auto breast tumor cells at different effect-target ratio and CTL specificity against different tumor targets). (XLS) [file pone.0126075.s001.xls]

## Sheet: patient1
	CTL against auto breast tumor for patient1
		well1	well2	well3	Mean	SD
50:1	HSP70.PC-Fc	67	62	72	67	5
	HSP70.PC-Tu	40	36	38	38	2
	Medium	19	14	14	15.7	2.9
25:1	HSP70.PC-Fc	39.2	37.6	41	39.3	1.7
	HSP70.PC-Tu	24	27	19	23.3	4
	Medium	12	16	11	13	2.6
12.5:1	HSP70.PC-Fc	23	26	22	23.7	2.1
	HSP70.PC-Tu	15	16	12	14.3	2.1
	Medium	7	9	11	9	2
	CTL against different tumor targets for patient1							CTL against different tumor targets by HLA block for patient1
	well1	well2	well3	Mean	SD			well1	well2	well3	Mean	SD
Auto breast tumor	67	62	72	67	5		Auto breast tumor	9	11	10	10	1
MCF7	38	42	40	40	2		MCF7	9	11	9	9.7	1.2
SKBR3	14	12	11	12.3	1.5		SKBR3	11	10	8	9.7	1.5
BT20	13	15	10	12.7	2.5		BT20	9	12	10	10.3	1.5
Monocyte	9	9	8	8.7	0.6		Monocyte	10	10	9	9.7	0.6
K562	10	8	7	8.3	1.5		K562	8	9	11	9.3	1.5

## Sheet: patient2
	CTL against auto breast tumor for patient2
		well1	well2	well3	Mean	SD
50:1	HSP70.PC-Fc	72	67	77	72	5
	HSP70.PC-Tu	36	42	43	40	3.7
	Medium	23	17	16	18	3.7
25:1	HSP70.PC-Fc	41	39.6	43.1	41	1.7
	HSP70.PC-Tu	26	29	24	26	2.5
	Medium	13	18	12	14	3.2
12.5:1	HSP70.PC-Fc	26	29	25	26.6	2.1
	HSP70.PC-Tu	17	18	11	15.3	3.7
	Medium	9	10	13	10.6	2.1
		CTL against different tumor targets for patient2							CTL against different tumor targets by HLA block for patient2
		well1	well2	well3	Mean	SD			well1	well2	well3	mean	SD
	Auto breast tumor	72	67	77	72	5		Auto breast tumor	8	9	10	9	1
	MCF7	46	48	46	46	1.1		MCF7	9	8	8	8.3	0.5
	SKBR3	15	14	12	13	1.5		SKBR3	11	9	8	9.3	1.5
	BT20	13	13	12	12	0.5		BT20	7	8	10	8.3	1.5
	Monocyte	12	11	12	11	0.5		Monocyte	9	8	7	8	1
	K562	10	11	10	10	0.5		K562	8	9	10	9	1

## Sheet: patient3
	CTL against auto breast tumor for patient3
		well1	well2	well3	Mean	SD
50:1	HSP70.PC-Fc	62	57	67	62	5
	HSP70.PC-Tu	35	32	34	33.6	1.5
	Medium	15	10	10	11.6	2.8
25:1	HSP70.PC-Fc	36.2	34	38.5	36	2.2
	HSP70.PC-Tu	22	24	20	22	2
	Medium	11	15	10	12	2.6
12.5:1	HSP70.PC-Fc	21	25	21	22	2.3
	HSP70.PC-Tu	14	15	12	13	1.5
	Medium	7	8	9	8	1
		CTL against different tumor targets for patient3							CTL against different tumor targets by HLA block for patient3
		well1	well2	well3	Mean	SD			well1	well2	well3	mean	SD
	Auto breast tumor	62	57	67	62	5		Auto breast tumor	8	11	11	10	1.7
	MCF7	15	12	10	12	2.5		MCF7	9	10	9	9.3	0.5
	SKBR3	38	40	49	42	5.8		SKBR3	7	9	9	8.3	1.1
	BT20	14	13	15	14	1		BT20	12	10	10	10.6	1.1
	Monocyte	11	12	15	12	2		Monocyte	9	8	9	8.6	0.5
	K562	13	13	14	13	0.5		K562	9	11	11	10.3	1.1

## Sheet: patient4
	CTL against auto breast tumor for patient4
	well1	well2	well3	Mean	SD
HSP70.PC-Fc	69	66	70	68.3	2.1
HSP70.PC-Tu	42	39	40	40.3	1.5
DC mix tumor	19	22	24	21.7	2.5
Medium	16	14	14	14.7	1.2

## Sheet: patient5
	CTL against auto breast tumor for patient5
	well1	well2	well3	Mean	SD
HSP70.PC-Fc	71	69	66	68.7	2.5
HSP70.PC-Tu	39	37	39	38.3	1.2
DC mix tumor	17	18	19	18	1
Medium	15	13	14	14	1
