# Supplementary material for: Dendritic-Tumor Fusion Cells Derived Heat Shock Protein70-Peptide Complex Has Enhanced Immunogenicity
Source: PLoS One. 2015 May 11;10(5):e0126075. doi: 10.1371/journal.pone.0126075 (PMC4427282; doi:10.1371/journal.pone.0126075)
Supplement: S2 Data — (XLS) [file pone.0126075.s002.xls]

## Sheet: Sheet1
		IFN-gamma elispot for patient1
		well1	well2	well3	Mean	SD
	HSP70.PC-Fc	290	282	277	283	6.6
	HSP70.PC-Tu	96	90	82	89.3	7
	Medium	24	22	28	24.7	3.1
		IFN-gamma elispot for patient2
		well1	well2	well3	Mean	SD
	HSP70.PC-Fc	330	322	323	325	4.3
	HSP70.PC-Tu	157	166	170	164	6.6
	Medium	45	55	47	45	5.2
		IFN-gamma elispot for patient3
		well1	well2	well3	Mean	SD
	HSP70.PC-Fc	220	210	209	213	6
	HSP70.PC-Tu	110	100	96	102	7.2
	Medium	22	21	26	23	2.6
