# Supplementary material for: Dendritic-Tumor Fusion Cells Derived Heat Shock Protein70-Peptide Complex Has Enhanced Immunogenicity
Source: PLoS One. 2015 May 11;10(5):e0126075. doi: 10.1371/journal.pone.0126075 (PMC4427282; doi:10.1371/journal.pone.0126075)
Supplement: S3 Data — (XLS) [file pone.0126075.s003.xls]

## Sheet: Sheet1
	IFN-gamma release by CD4 T cells
	patient1	patient2	patient3	Mean	SD
HSP70.PC-Fc	6.97	7.2	6	6.72	0.64
HSP70.PC-Tu	1.08	1.9	0.9	1.29	0.53
Medium	0.46	1	0.2	0.55	0.41
	IFN-gamma release by CD8 T cells
	patient1	patient2	patient3	Mean	SD
HSP70.PC-Fc	15.2	14	15.8	15	0.9
HSP70.PC-Tu	7.06	6.4	8	7.15	0.8
Medium	2.42	2	1.6	2.01	0.4
