# Supplementary material for: Dendritic-Tumor Fusion Cells Derived Heat Shock Protein70-Peptide Complex Has Enhanced Immunogenicity
Source: PLoS One. 2015 May 11;10(5):e0126075. doi: 10.1371/journal.pone.0126075 (PMC4427282; doi:10.1371/journal.pone.0126075)
Supplement: S4 Data — (XLS) [file pone.0126075.s004.xls]

## Sheet: Sheet1
		Ratio for HSP90/HSP70			Mean	SD
	HSP70.PC-Fc	0.75	0.5	0.6	0.61	0.13
	HSP70.PC-Tu	0.33	0.3	0.28	0.3	0.03
		Ratio for HSP110/HSP70			Mean	SD
	HSP70.PC-Fc	0.25	0.3	0.2	0.25	0.05
	HSP70.PC-Tu	0.22	0.15	0.2	0.19	0.04
