# Supplementary material for: Dendritic-Tumor Fusion Cells Derived Heat Shock Protein70-Peptide Complex Has Enhanced Immunogenicity
Source: PLoS One. 2015 May 11;10(5):e0126075. doi: 10.1371/journal.pone.0126075 (PMC4427282; doi:10.1371/journal.pone.0126075)
Supplement: S2 Fig — Original figure of Western blot for HSP70 (Lane 1–5: Fc1, Fc2, Tu1, Tu2, positive control); Fig. B. Original figure of Western blot for HSP90 (Lane 1–5: positive control, Fc1, Fc2, Tu1, Tu2); Fig. C. Original figure of Western blot for HSP110 (Lane 1–4: Fc1, Fc2, Tu1, Tu2); Fig. D. Original figure of NC membrane and marker for HSP70 Western blot; Fig. E. Original figure of NC membrane and marker for HSP90 Western blot; Fig. F. Original figure of NC membrane and marker for HSP110 Western blot. (ZIP) [file pone.0126075.s006.zip]

Archive with 13 entries (12 files):
- FigA.tif
- __MACOSX/
- __MACOSX/._FigA.tif
- FigB.tif
- __MACOSX/._FigB.tif
- FigC.tif
- __MACOSX/._FigC.tif
- FigD.tif
- __MACOSX/._FigD.tif
- FigE.tif
- __MACOSX/._FigE.tif
- FigF.tif
- __MACOSX/._FigF.tif
